# Supplementary material for: Identification and Functional Analysis of Known and New Mutations in the Transcription Factor KLF1 Linked with β-Thalassemia-like Phenotypes
Source: Biology (Basel). 2023 Mar 28;12(4):510. doi: 10.3390/biology12040510 (PMC10135830; doi:10.3390/biology12040510)
Supplement: Supplementary file 1 [file biology-12-00510-s001.zip]

Archive with 1 entries (1 files):
- biology-2249790-supplementary.pdf
